# Supplementary material for: Functional miRNA Transfer in Models of Serous Ovarian Carcinoma
Source: Cancers (Basel). 2026 Jan 3;18(1):166. doi: 10.3390/cancers18010166 (PMC12784692; doi:10.3390/cancers18010166)
Supplement: Supplementary file 1 [file cancers-18-00166-s001.zip]

Archive with 2 entries (2 files):
- supplementary video S1.mp4
- supplementary video S2.mp4
